# Supplementary material for: Effects of Light and Temperature on the Metabolic Profiling of Two Habitat-Dependent Bloom-Forming Cyanobacteria
Source: Metabolites. 2022 Apr 29;12(5):406. doi: 10.3390/metabo12050406 (PMC9146292; doi:10.3390/metabo12050406)
Supplement: Supplementary file 1 [file metabolites-12-00406-s001.zip]

Archive with 3 entries (3 files):
- Supplementary Materials S1.xlsx
- Supplementary Materials S2.xlsx
- Supplementary Materials S3.xlsx
