# Supplementary material for: Effects of Light and Temperature on the Metabolic Profiling of Two Habitat-Dependent Bloom-Forming Cyanobacteria
Source: Metabolites. 2022 Apr 29;12(5):406. doi: 10.3390/metabo12050406 (PMC9146292; doi:10.3390/metabo12050406)
Supplement: Supplementary file 1 [file metabolites-12-00406-s001.zip › Supplementary Materials S1.xlsx]

## Sheet: Hapalo light
SupplementaryTable S1. The list of differential metabolites identified (after mapping onto the KEGG metabolic pathway of Microcystis aeruginosa) in response to different light/ temperature in Hapalosiphon sp.
KEGG compound ID	Compound	KEGG pathway module	Linked to important pathways	[M+H]+	m/z	RT (min)	Mass error (ppm)	p-value	FC
C00327	L-Citrulline;	map00220 Arginine biosynthesis		176.103	176.103	0.68	0.567849	0.001	1.9
C00438	N-Carbamoyl-L-aspartate	map00240 Pyrimidine metabolism map00250 Alanine, aspartate and glutamate metabolism		177.051	177.051	0.83	0.56481	0.001	4.37
C01109	4-Methylene-L-glutamine	map00660 C5-Branched dibasic acid metabolism		159.076	159.077	0.68	0.628629	0.001	2.16
C03114	Dimethylbenzimidazole;	map00740 Riboflavin metabolism	Linked to chlorophyll and porphyrin metabolism through vit B12 pathway, end product of riboflavin pathway and enters chlorophyll pathway leading to production of vit B12	147.092	147.092	4.37	0	0.001	1.97
C05200	3-Hexaprenyl-4,5-dihydroxybenzoate	map00130 Ubiquinone and other terpenoid-quinone biosynthesis	Linked to phenylalanine and tryptophan metabolism, end in to oxidative phosphorylatio, amino benzoate degradation	563.409	563.406	12.26	6.74465	0.016	3.13
C06433	5'-Benzoylphosphoadenosine	map00230 Purine metabolism		452.097	452.098	13.53	3.31787	0.003	1.53
C16155	UDP-L-Ara4O;	map00520 Amino sugar and nucleotide sugar metabolism map01100 Metabolic pathways		535.036	535.031	11.79	9.71897	0.014	1.63
C18325	Feruloylagmatine	map00330 Arginine and proline metabolism map01100 Metabolic pathways		307.176	307.173	12.26	9.76637	0.001	3.48

## Sheet: Hapalo temp
KEGG Compound ID	Compound	KEGG pathway module	Link to important pathways	[M+H]+	m/z	RT (min)	Mass error (ppm)	p-value	FC
C00047	L-Lysine;	map00300 Lysine biosynthesis map00310 Lysine degradation map00780 Biotin metabolism map00970 Aminoacyl-tRNA biosynthes map01210 2-Oxocarboxylic acid metabolism map01230 Biosynthesis of amino acids map02010 ABC transporters map04974 Protein digestion and absorption		147.113	147.113	0.61	0.679751	0.001	1.62
C00255	Riboflavin;	map00740 Riboflavin metabolism map02010 ABC transporters map04977 Vitamin digestion and absorption		377.144	377.146	7.45	3.97726	0.001	1.39
C00327	L-Citrulline;	map00220 Arginine biosynthesis		176.103	176.103	0.68	0.567849	0.001	1.61
C00438	N-Carbamoyl-L-aspartate	map00240 Pyrimidine metabolism map00250 Alanine, aspartate and glutamate metabolism map01100 Metabolic pathways		177.051	177.051	0.86	1.12962	0.001	1.78
C00788	L-Adrenaline;	map00350 Tyrosine metabolism map02020 Two-component system map02024 Quorum sensing map04024 cAMP signaling pathway	Involved in flageller assembly (quorum sensing), also an important node in cAMP signalling pathway, it is a hormone like molecule	184.097	184.097	3.9	0.543192	0.001	1.36
C00916	Cephalosporin C	map00311 Penicillin and cephalosporin biosynthesis	Linked to lysine degradation, so possible degradation fuels this pathway for biosynthesis of antibiotics.	416.112	416.109	11.54	7.69023	0.001	1.73
C00921	Dihydropteroate;	map00790 Folate biosynthesis map01100 Metabolic pathways	Linked to THF which is associated with chlorophyll metabolism	315.12	315.123	9.7	8.56816	0.001	1.26
C01109	4-Methylene-L-glutamine	map00660 C5-Branched dibasic acid metabolism		159.076	159.076	0.68	0.628629	0.001	1.68
C01198	3-2-Hydroxyphenyl)propanoate;	map00360 Phenylalanine metabolism map00624 Polycyclic aromatic hydrocarbon degradation		167.07	167.07	9.41	1.70118e-10	0.001	1.24
C01249	7,8-Dihydro-7,8-dihydroxykynurenate	map00380 Tryptophan metabolism		224.055	224.056	11.4	4.46318	0.001	1.35
C01407	Benzene	map00361 Chlorocyclohexane and chlorobenzene degradation map00362 Benzoate degradation		79.0543	79.0541	0.96	2.52991	0.001	1.31
C03114	Dimethylbenzimidazole;	map00740 Riboflavin metabolism map00860 Porphyrin and chlorophyll metabolism map01100 Metabolic pathways		147.092	147.092	4.27	0.679848	0.001	2.29
C03415	N2-Succinyl-L-ornithine;	map00330 Arginine and proline metabolism map01100 Metabolic pathways		233.113	233.113	1.08	0.428976	0.001	2.34
C05200	3-Hexaprenyl-4,5-dihydroxybenzoate	map00130 Ubiquinone and other terpenoid-quinone biosynthesis		563.409	563.406	12.18	6.92214	0.025	1.77
C05399	Melibiitol;	map00052 Galactose metabolism		345.139	345.137	9.36	7.82293	0.001	2.28
C05552	Biocytin;	map00780 Biotin metabolism		373.19	373.189	12.93	4.0194	0.001	1.55
C05581	3-Methoxy-4-hydroxyphenylacetaldehyde;	map00350 Tyrosine metabolism	Linked to quorom sensing, flagellar assembly and adreneline production	167.07	167.07	9.41	1.70118e-10	0.001	1.24
C05587	3-Methoxytyramine	map00350 Tyrosine metabolism	Linked to quorom sensing, flagellar assembly and adreneline production	168.102	168.102	0.71	0	0.001	1.29
C05588	L-Metanephrine	map00350 Tyrosine metabolism map01100 Metabolic pathways		198.112	198.113	3.93	1.00953	0.001	1.56
C05827	Methylimidazole acetaldehyde;	map00340 Histidine metabolism		125.071	125.071	3.9	0.799546	0.001	1.24
C05856	Thiamine aldehyde;	map00730 Thiamine metabolism		264.104	264.102	9.19	7.57277	0.001	1.7
C05939	Linatine;	map00330 Arginine and proline metabolism		260.124	260.123	0.73	4.61318	0.001	2.36
C06213	N-Methyltryptamine;	map00380 Tryptophan metabolism map01100 Metabolic pathways		175.123	175.123	4.42	0.571027	0.001	2.97
C06433	5'-Benzoylphosphoadenosine	map00230 Purine metabolism		452.097	452.098	13.44	3.31787	0.002	1.82
C06757	4-Methylbenzyl alcohol;	map00622 Xylene degradation map01100 Metabolic pathways map01120 Microbial metabolism in diverse environments map01220 Degradation of aromatic compounds		123.081	123.079	11.73	8.12476	0.001	2.82
C07593	Rotenone	map00943 Isoflavonoid biosynthesis map01061 Biosynthesis of phenylpropanoids map01110 Biosynthesis of secondary metabolites map05012 Parkinson disease		395.149	395.15	12.42	2.78376	0.001	1.65
C09190	Strigol	map00906 Carotenoid biosynthesis	End product of beta- carotene metabolism	347.149	347.152	6.15	8.92989	0.001	1.64
C11348	S)-1-Phenylethanol;	map00642 Ethylbenzene degradation map01100 Metabolic pathways map01120 Microbial metabolism in diverse environments map01220 Degradation of aromatic compounds		123.081	123.079	11.73	8.12476	0.001	2.82
C11512	Methyl jasmonate;	map00592 alpha-Linolenic acid metabolism map01110 Biosynthesis of secondary metabolites		225.148	225.149	8.22	0.888303	0.001	1.14
C11911	dTDP-D-desosamine;	map00522 Biosynthesis of 12-, 14- and 16-membered macrolides map00523 Polyketide sugar unit biosynthesis map01100 Metabolic pathways map01110 Biosynthesis of secondary metabolites		560.14	560.14	11.34	0	0.025	1.71
C12144	Phytosphingosine;	map00600 Sphingolipid metabolism map01100 Metabolic pathways		318.3	318.3	7.61	0.314169	0.001	1.19
C13454	Xanthoxic acid	map00906 Carotenoid biosynthesis		267.159	267.159	9.9	0.374309	0.001	1.23
C16432	5-Hydroxyectoine	map00260 Glycine, serine and threonine metabolism map01100 Metabolic pathways map01120 Microbial metabolism in diverse environments		159.076	159.076	0.68	0.628629	0.001	1.68
C17355	Nocardicin G	map00261 Monobactam biosynthesis map01100 Metabolic pathways map01110 Biosynthesis of secondary metabolites		386.135	386.135	9.08	0.517954	0.001	1.82
C18032	dTDP-4-oxo-2,3,6-trideoxy-D-glucose;	map00523 Polyketide sugar unit biosynthesis map01100 Metabolic pathways map01110 Biosynthesis of secondary metabolites		515.083	515.085	11.38	5.04773	0.015	1.48
C18034	dTDP-D-forosamine;	map00523 Polyketide sugar unit biosynthesis map01100 Metabolic pathways map01110 Biosynthesis of secondary metabolites		544.146	544.149	13.19	5.697	0.022	1.55
C18325	Feruloylagmatine	map00330 Arginine and proline metabolism map01100 Metabolic pathways		307.176	307.173	12.19	9.76637	0.001	1.81
C18632	1-OH-Nogalamycinone	map01057 Biosynthesis of type II polyketide products map01110 Biosynthesis of secondary metabolites		415.102	415.106	11.54	7.70894	0.001	2.7
C19972	2,4-Bis acetamido)-2,4,6-trideoxy-beta-L-altropyranose	map00520 Amino sugar and nucleotide sugar metabolism map01100 Metabolic pathways		247.129	247.129	1.88	0	0.001	2.05
C20082	Pseudaminic acid;	map00520 Amino sugar and nucleotide sugar metabolism map01100 Metabolic pathways		335.145	335.147	9.19	6.56432	0.001	1.6
C20199	3-[3aS,4S,7aS)-7a-Methyl-1,5-dioxo-octahydro-1H-inden-4-yl]propanoate;	map00984 Steroid degradation map01100 Metabolic pathways map01120 Microbial metabolism in diverse environments map01220 Degradation of aromatic compounds		239.128	239.128	7.53	0.418186	0.001	1.24
C20571	alpha-1,5-L-Arabinotriose	map02010 ABC transporters		415.145	415.142	8.44	6.022	0.001	1.58
C21015	gamma-L-Glutamyl-L-2-aminobutyrate	map00270 Cysteine and methionine metabolism map01100 Metabolic pathways		233.113	233.113	1.08	0.428976	0.001	2.34
