# Supplementary material for: Effects of Light and Temperature on the Metabolic Profiling of Two Habitat-Dependent Bloom-Forming Cyanobacteria
Source: Metabolites. 2022 Apr 29;12(5):406. doi: 10.3390/metabo12050406 (PMC9146292; doi:10.3390/metabo12050406)
Supplement: Supplementary file 1 [file metabolites-12-00406-s001.zip › Supplementary Materials S2.xlsx]

## Sheet: Plankto light
Supplementary Table S2. The list of differential metabolites identified (after mapping onto the KEGG metabolic pathway of Microcystis aeruginosa) in response to different light/ temperature in Planktothricoides sp.
KEGG Compound ID	Compound	KEGG pathway module	Link to important pathways	[M+H]+	m/z	RT (min)	Mass error (ppm)	p-value	FC
C00009	Orthophosphate;	map00190 Oxidative phosphorylation map00195 Photosynthesis map02010 ABC transporters map02020 Two-component system map02024 Quorum sensing map04111 Cell cycle - yeast map04928 Parathyroid hormone synthesis, secretion and action map04978 Mineral absorption map05012 Parkinson disease		98.9842	98.9841	0.89	1.01026	0.001	1.23
C00020	AMP;	map00230 Purine metabolism map00908 Zeatin biosynthesis map01060 Biosynthesis of plant secondary metabolites map01065 Biosynthesis of alkaloids derived from histidine and purine map01070 Biosynthesis of plant hormones map01100 Metabolic pathways map01110 Biosynthesis of secondary metabolites map01523 Antifolate resistance map04022 cGMP-PKG signaling pathway map04024 cAMP signaling pathway map0406…		348.07	348.07	0.74	0.287298	0.001	2.15
C00025	L-Glutamate;	map00220 Arginine biosynthesis map00250 Alanine, aspartate and glutamate metabolism map00330 Arginine and proline metabolism map00332 Carbapenem biosynthesis map00340 Histidine metabolism map00430 Taurine and hypotaurine metabolism map00471 D-Glutamine and D-glutamate metabolism map00480 Glutathione metabolism map00524 Neomycin, kanamycin and gentamicin biosynthesis map00630 Glyoxylate and dicarb…		148.06	148.06	0.68	1.3508	0.001	1.53
C00049	L-Aspartate;	map00220 Arginine biosynthesis map00250 Alanine, aspartate and glutamate metabolism map00260 Glycine, serine and threonine metabolism map00261 Monobactam biosynthesis map00270 Cysteine and methionine metabolism map00300 Lysine biosynthesis map00340 Histidine metabolism map00410 beta-Alanine metabolism map00460 Cyanoamino acid metabolism map00710 Carbon fixation in photosynthetic organisms map0076…		134.045	134.045	0.71	0.746019	0.001	1.23	We can keep this one
C00062	L-Arginine;	map00220 Arginine biosynthesis map00261 Monobactam biosynthesis map00330 Arginine and proline metabolism map00331 Clavulanic acid biosynthesis map00472 D-Arginine and D-ornithine metabolism map00970 Aminoacyl-tRNA biosynthesis map00997 Biosynthesis of various secondary metabolites - part 3 map01060 Biosynthesis of plant secondary metabolites map01064 Biosynthesis of alkaloids derived from ornithi…		175.119	175.119	0.62	0	0.001	1.82
C00064	L-Glutamine;	map00220 Arginine biosynthesis map00230 Purine metabolism map00240 Pyrimidine metabolism map00250 Alanine, aspartate and glutamate metabolism map00471 D-Glutamine and D-glutamate metabolism map00630 Glyoxylate and dicarboxylate metabolism map00910 Nitrogen metabolism map00970 Aminoacyl-tRNA biosynthesis map01060 Biosynthesis of plant secondary metabolites map01100 Metabolic pathways map01120 Micr…		147.076	147.076	0.67	0.679919	0.001	1.82
C00147	Adenine;	map00230 Purine metabolism map00908 Zeatin biosynthesis map01100 Metabolic pathways		136.062	136.062	1.02	0.73496	0.001	1.64
C00148	L-Proline;	map00330 Arginine and proline metabolism map00332 Carbapenem biosynthesis map00333 Prodigiosin biosynthesis map00401 Novobiocin biosynthesis map00404 Staurosporine biosynthesis map00970 Aminoacyl-tRNA biosynthesis map01100 Metabolic pathways map01110 Biosynthesis of secondary metabolites map01230 Biosynthesis of amino acids map02010 ABC transporters map04974 Protein digestion and absorption map04…		116.071	116.07	0.72	1.72309	0.001	1.19
C00179	Agmatine;	map00330 Arginine and proline metabolism map01100 Metabolic pathways		131.129	131.129	0.62	0.762607	0.001	1.99
C00198	D-Glucono-1,5-lactone;	map00030 Pentose phosphate pathway map01100 Metabolic pathways map01110 Biosynthesis of secondary metabolites map01120 Microbial metabolism in diverse environments map01200 Carbon metabolism		179.055	179.055	1.08	1.11698	0.001	1.68
C00253	Nicotinate;	map00760 Nicotinate and nicotinamide metabolism map00960 Tropane, piperidine and pyridine alkaloid biosynthesis map01060 Biosynthesis of plant secondary metabolites map01064 Biosynthesis of alkaloids derived from ornithine, lysine and nicotinic acid map01100 Metabolic pathways map01110 Biosynthesis of secondary metabolites map01120 Microbial metabolism in diverse environments map05133 Pertussis		124.039	124.039	1.01	0.806196	0.001	1.45
C00302	Glutamate;	map00460 Cyanoamino acid metabolism map01100 Metabolic pathways		148.06	148.06	0.68	1.3508	0.001	1.53
C00322	2-Oxoadipate;	map00300 Lysine biosynthesis map00310 Lysine degradation map00380 Tryptophan metabolism map00680 Methane metabolism map01100 Metabolic pathways map01110 Biosynthesis of secondary metabolites map01120 Microbial metabolism in diverse environments map01210 2-Oxocarboxylic acid metabolism map01230 Biosynthesis of amino acids		161.044	161.044	1.08	0	0.001	1.89
C00329	D-Glucosamine;	map00520 Amino sugar and nucleotide sugar metabolism map01100 Metabolic pathways map02060 Phosphotransferase system (PTS)		180.087	180.087	0.99	0.96	0.001	1.74
C00691	2,4,6/3,5-Pentahydroxycyclohexanone;	map00521 Streptomycin biosynthesis map00562 Inositol phosphate metabolism map01100 Metabolic pathways map01110 Biosynthesis of secondary metabolites map01120 Microbial metabolism in diverse environments		179.055	179.055	1.08	1.11698	0.001	1.68
C00819	D-Glutamine;	map00471 D-Glutamine and D-glutamate metabolism map01100 Metabolic pathways		147.076	147.076	0.67	0.679919	0.001	1.82
C01040	L-Gulono-1,4-lactone;	map00053 Ascorbate and aldarate metabolism map01100 Metabolic pathways		179.055	179.055	1.08	1.11698	0.001	1.68
C01108	1,2,3-Trihydroxybenzene;	map00627 Aminobenzoate degradation map01120 Microbial metabolism in diverse environments map07216 Catecholamine transferase inhibitors	Linked to benzoate degradation	127.039	127.039	0.82	0.78716	0.001	1.47
C01877	4-Oxoproline;	map00330 Arginine and proline metbolism map01100 Metabolic pathways		130.05	130.05	0.68	1.53787	0.001	1.42
C02295	Methylitaconate;	map00760 Nicotinate and nicotinamide metabolism map01120 Microbial metabolism in diverse environments	Linked to C5 Branced dibasic acid metabolism, Pyruvate metabolism (downstream)	145.05	145.049	0.97	0.689419	0.001	1.48
C03618	L-threo-3-Methylaspartate;	map00630 Glyoxylate and dicarboxylate metabolism map00660 C5-Branched dibasic acid metabolism map01100 Metabolic pathways map01120 Microbial metabolism in diverse environments map01200 Carbon metabolism		148.06	148.06	0.68	1.3508	0.001	1.53
C04536	Magnesium protoporphyrin monomethyl ester;	map00860 Porphyrin and chlorophyll metabolism map01100 Metabolic pathways map01110 Biosynthesis of secondary metabolites		599.25	599.255	6.16	7.67626	0.004	1.68
C05947	L-erythro-4-Hydroxyglutamate	map00330 Arginine and proline metabolism map01100 Metabolic pathways		164.055	164.057	1.2	7.92415	0.001	1.75
C06098	Zeaxanthin	map00906 Carotenoid biosynthesis map00999 Biosynthesis of various secondary metabolites - part 1 map01062 Biosynthesis of terpenoids and steroids map01070 Biosynthesis of plant hormones map01100 Metabolic pathways map01110 Biosynthesis of secondary metabolites	Linked to MEP/MVA pathway, Terpenoid biosynthesis, ABA biosynthesis	569.435	569.431	14.76	7.55134	0.002	2.3
C06813	Nitrobenzene;	map00627 Aminobenzoate degradation map01120 Microbial metabolism in diverse environments map01220 Degradation of aromatic compounds		124.039	124.039	1.01	0.806196	0.001	1.45
C07090	Protoanemonin;	map00361 Chlorocyclohexane and chlorobenzene degradation map01120 Microbial metabolism in diverse environments	Linked to benzoate degradation	97.0284	97.0282	1	2.06125	0.001	1.29
C08601	Lutein;	map00906 Carotenoid biosynthesis map01062 Biosynthesis of terpenoids and steroids map01100 Metabolic pathways map01110 Biosynthesis of secondary metabolites	Linked to MEP/MVA pathway, terpenoid biosynthesis, ABA biosynthesis	569.435	569.431	14.76	7.55134	0.002	2.3
C11918	Maltol	map00523 Polyketide sugar unit biosynthesis map01110 Biosynthesis of secondary metabolites		127.039	127.039	0.82	0.78716	0.001	1.47
C12212	Kanosamine;	map00998 Biosynthesis of various secondary metabolites - part 2 map01051 Biosynthesis of ansamycins map01100 Metabolic pathways map01110 Biosynthesis of secondary metabolites		180.087	180.087	0.99	0.96	0.001	1.74
C16159	2-Formylglutarate	map00760 Nicotinate and nicotinamide metabolism map01120 Microbial metabolism in diverse environments	Linked to C5 Branced dibasic acid metabolism	161.044	161.044	1.08	0	0.001	1.89
C16675	7-Aminomethyl-7-carbaguanine;	map00790 Folate biosynthesis map01100 Metabolic pathways		180.088	180.088	0.99	1.11057	0.001	1.74
C18021	Pheophorbide a	map00860 Porphyrin and chlorophyll metabolism map01110 Biosynthesis of secondary metabolites		593.276	593.276	13.31	0.168556	0.004	1.53
C20582	cis-(Homo)3-aconitate	map00680 Methane metabolism map01100 Metabolic pathways map01120 Microbial metabolism in diverse environments map01210 2-Oxocarboxylic acid metabolism		217.071	217.069	0.74	9.67427	0.001	1.84

## Sheet: Plankto temp
KEGG compound ID	Compound	KEGG pathway module	Linked to important pathways	[M+H]+	m/z	RT (min)	Mass error (ppm)	p-value	FC
C00327	L-Citrulline;	map00220 Arginine biosynthesis map00997 Biosynthesis of various secondary metabolites - part 3 map01100 Metabolic pathways map01110 Biosynthesis of secondary metabolites map01230 Biosynthesis of amino acids	Linked to Arginine and proline metabolism, Citrate cycle	176.103	176.103	0.67	0.567849	0.001	1.85
C02989	L-Methionine S-oxide	map00270 Cysteine and methionine metabolism	Linked to Sulphur metabolism	166.053	166.053	0.69	1.20443	0.001	2.21
C14085	2-Hydroxy-8-methylchromene-2-carboxylate	map00626 Naphthalene degradation map01120 Microbial metabolism in diverse environments map01220 Degradation of aromatic compounds	Leads to xylene degradation	207.065	207.065	1.05	0	0.001	2.08
C14092	cis-1,2-Dihydroxy-1,2-dihydro-8-carboxynaphthalene	map00626 Naphthalene degradation map01120 Microbial metabolism in diverse environments	Linked to Benzoate degradation	207.065	207.065	1.05	0	0.001	2.08
C20913	Tabtoxin biosynthesis intermediate 3	map00261 Monobactam biosynthesis map01110 Biosynthesis of secondary metabolites		235.093	235.093	0.7	0	0.001	1.7
