# Supplementary material for: Effects of Light and Temperature on the Metabolic Profiling of Two Habitat-Dependent Bloom-Forming Cyanobacteria
Source: Metabolites. 2022 Apr 29;12(5):406. doi: 10.3390/metabo12050406 (PMC9146292; doi:10.3390/metabo12050406)
Supplement: Supplementary file 1 [file metabolites-12-00406-s001.zip › Supplementary Materials S3.xlsx]

## Sheet: OD vs biovolume (Light)-Plankto
Light intensity (µmol photons mˉ²sˉ¹)	Day	biovolume	OD	Biovolume in mm3/l
10
	16	3.73871e+07	0.129667	37.3871
		4.318e+07	0.159333	43.18
	20	6.5953e+07	0.177	65.953
		6.44063e+07	0.176333	64.4063
	24	9.00883e+07	0.189333	90.0883
		9.86196e+07	0.214333	98.6196
		1.03094e+08	0.211	103.094
25
	16	4.10739e+07	0.115667	41.0739
		5.30646e+07	0.140333	53.0646
	20	5.93641e+07	0.171333	59.3641
		5.76791e+07	0.156333	57.6791
		6.63931e+07	0.147333	66.3931
	24	8.89297e+07	0.192333	88.9297
		1.32341e+08	0.204	132.341
		1.26435e+08	0.205	126.435
50
	16	1.71712e+07	0.0596667	17.1712
		1.79712e+07	0.0703333	17.9712
	20	2.72459e+07	0.0943333	27.2459
		3.1766e+07	0.101667	31.766
		4.7182e+07	0.116667	47.182
	24	4.88914e+07	0.174667	48.8914
		4.34106e+07	0.156	43.4106
		4.55907e+07	0.110667	45.5907
100
	16	650200	0.0123333	0.6502
		460099	0.014	0.460099
		1.67233e+06	0.0303333	1.67233
	20	7.73548e+06	0.03	7.73548
		1.684e+06	0.0183333	1.684
	24	2.00591e+07	0.03	20.0591
		2.48223e+07	0.028	24.8223

## Sheet: OD vs biovolume-Temp-Plankto
Day	Temperature (°C)	OD	Biovolume	Biovolume in mm3/l
16	25	0.135	7.2897e+07	72.897
		0.128	9.11604e+07	91.1604
	28	0.157667	9.72176e+07	97.2176
		0.137	7.16948e+07	71.6948
		0.131667	8.22995e+07	82.2995
	33	0.093	5.90698e+07	59.0698
		0.152	5.30905e+07	53.0905
	38	0.0936667	4.46437e+07	44.6437
		0.139667	5.0975e+07	50.975
20	25	0.210667	9.92e+07	99.2
		0.212333	8.92886e+07	89.2886
	28	0.21	8.15691e+07	81.5691
		0.201	9.83451e+07	98.3451
		0.265667	8.89373e+07	88.9373
	33	0.336667	1.33914e+08	133.914
		0.264	9.61673e+07	96.1673
	38	0.216	1.11144e+08	111.144
		0.227333	1.00288e+08	100.288
24	25	0.265	1.45904e+08	145.904
		0.286	1.37342e+08	137.342
	28	0.322	1.69738e+08	169.738
		0.324	1.69055e+08	169.055
		0.322	1.39315e+08	139.315
	33	0.428	2.06212e+08	206.212
		0.324333	1.67521e+08	167.521
	38	0.367	1.85199e+08	185.199
		0.327667	1.56301e+08	156.301
